# Supplementary material for: Radiofrequency Irradiation Attenuated UVB-Induced Skin Pigmentation by Modulating ATP Release and CD39 Expression
Source: Int J Mol Sci. 2023 Mar 14;24(6):5506. doi: 10.3390/ijms24065506 (PMC10052073; doi:10.3390/ijms24065506)
Supplement: Supplementary file 1 [file ijms-24-05506-s001.zip]

Archive with 1 entries (1 files):
- ijms-2287374-supplementary.pdf
